# Supplementary material for: Complete mitochondrial genome sequence of Labriocimbex sinicus, a new genus and new species of Cimbicidae (Hymenoptera) from China
Source: PeerJ. 2019 Oct 7;7:e7853. doi: 10.7717/peerj.7853 (PMC6786251; doi:10.7717/peerj.7853)
Supplement: Supplemental Information 1 [file peerj-07-7853-s001.fas]

>scaffold3762 62.0 reverse complement
AATGAAGTGCCTGATAAAAAGGATTATTTTGATAGAATAAAAAATGTAAATTTATTTA
CCTTCATTTATATGAACTTTAAAAAATTATTTTATTATAATCAACTTGAACAATCAAGAT
TAAATACAATTTTATTATTTACCTTAATTTCAAGAACAATAGTTACAATTAATTCAACTT
CATGAATTAGTGCTTGAATAGGAATAGAAATCAATTTAATATCATTTATTCCTTTAATAA
TAATAAAAAATAAAGTAATAAAATCTGCTAATTTAATAATAACTTATTTTATAATACAAG
CAAGAAGATCATGTTTATTAATATTTATAGTAATAATATTTAAAATGGAAACAATGTTTG
TAAAATTAAATATAACAAATACTTTAATTCAACTTAGATTACTAATAAAAATAGGAGCCG
CTCCCTTTCATTGATGAACTCCAAAAATTATTAAATCAATAAATTGAAAAAATTGTTTTA
TTTTAATAACTTGACAAAAACTTGCCCCAATTATATTAATTTCTTTAACAATAACAAGAT
GATTAATTTATTATTCAATTATTTTATCAACAATTATTGGTGCAATTATAGGGCTTAATC
AAACATCAATAAAATTAATTATAGCATATTCATCAATTAATCATATTTCATGAATAATAA
TTTCATTATTCATAAATATAAATGTTTTCATTTTTTATTTTTTTATTTATATAATTTCAA
TTTTAATTATTTCATTAATAATAAATAATATAAATATTAATTATTTAAATCAATTGTTCA
AAAATAATAATAACAATATATTTAATAAAATAAATGTAATATTAATAATACTTTCAATAG
GAGGAATCCCACCTATAATTGGATTTTTACCTAAATTTAAAATTTTAATATTAATAATAA
AAAATCAACTTATTCTAGAGAGAATAATTCTTATTTTTTTTTCATTGATTACACTAACAT
ATTATTTAAATCCTCTAATTTCAACTTTAATGACATCTAAAATAAGATCAAAATGAATTT
TAATAAAATCTAATATTATAAAAAATTTATTTTATATTTTAATAATAAATTTTACTATAA
CATTAATAATAATTTTACCTATAATAATTATATAAATTAAGATTTTAAGTTAAATAAAAC
TAAAAGCCTTCAAAGCTTAAAATAAAAATTTTTTTAAATCTTAATTAATAAATGATTATT
TTCAACTAATCATAAAAATATTGGAACTTTATATTTTATTTTCGGATTTTGATCAGGAAT
ACTGGGACTTTCATTTAGAATAATTATTCGAACAGAACTAGGAACTCCAGGATCATTAAT
TGGAGATGACCAAATTTATAATGTTGTAGTAACTTCACATGCATTTTTAATAATTTTTTT
TATAGTTATACCAATCATAATTGGAGGATTTGGAAATTGACTAATTCCATTAATACTTGG
AGCCCCAGATATAGCTTTCCCACGATTAAATAATATAAGATTTTGATTATTACCCCCTTC
AATTATCTTTTTATTATCAAGAAGAATTGTAAATTCAGGAAGAGGAACAGGATGAACTGT
ATATCCCCCCCTATCAAGAAATTTAGGTCATTCAGGAGCGTCTGTAGATTTAACAATTTT
TTCTCTTCATTTAGCAGGAATTTCATCAATTTTAGGAGCAATCAATTTTATTTCAACAAT
AATTAATATAAAAATTAAAATTATAATATATGATCAATTACCATTATTTATTTGAGCAAC
TTCATTAACTACATTACTTTTATTACTTTCATTACCTGTTTTAGCAGGAGCAATTACTAT
ATTATTAACTGACCGTAATTTAAATACATCATTTTTTGACCCTGCAGGAGGAGGAGACCC
AATTTTATACCAACATTTATTTTGATTTTTTGGACACCCTGAAGTTTATATTTTAATTTT
ACCAGGATTTGGAGTAATTTCACATATTATCTCCCAAGAATCTGGGAAAAAAGAAACATT
TGGTACATTAGGAATAATTTATGCAATAATATCTATTGGACTTTTAGGATTTGTAGTATG
AGCACATCATATATTTACTATTGGAATAGATGTTGATACCCGAGCTTATTTTACTGCTGT
AACAATAATTATTGCTATTCCTACAGGAATTAAAATTTTTAGATGGTTAGCAACATTATA
CGGATCACAAACAAAATTTAATGCATCTATATTATGAACATTAGGATTTGTATTTCTTTT
TACTATAGGAGGATTAACAGGAATTATATTATCAAATTCATCAGTTGATATTATTTTACA
TGATACATATTATGTAGTTGCACATTTTCACTACGTATTATCTATAGGAGCTGTTTATGG
AATTATAGCAGGATTTGTTTATTGATATCCTCTTTTTACAGGAATTTCAATAAATAATAA
ATGATTAAAAATTCATTTTTTTACAATATTTATTGGGGTAAATTTAACATTTTTTCCTCA
ACATTTTTTAGGATTAAATGGAATACCTCGACGATATAGAGATTATCCAGATAGATATTT
AATATGAAATGTTTTATCTTCTATTGGATCATTAATTTCATTTATTAGAACAATTTATTT
AATTTTCATTATTTGAGAAAGAATAGTAGCTCAACGTCAAATTATCTTTACATCAAACAT
AAATTCTTCTATTGAATGAAATCAAATATTACCCCCTGCAGAACATAGATTTAATGAATC
TCCATCAATTATTAAAAATTAATTTATATATAATATAATATATATATATATATATATAAT
TTCTATTATGGCAGATTAATGCAATGGTCTTAAGATCCATTTATAAAGATTTTATCTTTT
TTTAGAAAATGACATTATGAATAAATTTCAATTTACAAGATGCCCTATCCCCATCAATAG
AACAATTAATTTTTTTTCATGATCATTCAATAATTATTTTAATCTTAATTACTACATCAA
TTTTATATTTAATATTTTCTATATTATTTAATATATTTATTAACCGATTTTTATTAAATA
AACAAAATATTGAAATTATTTGAACTATTATACCCATATTTATATTAATTTTTATTGCTA
TACCATCAATTCACCTTTTATACTTAATAGATGAAGTTTCTAATCCTATTTTAACAATTA
AATCAATTGGACACCAATGATATTGAAGATATGAATATTCAGATTTTAAAAATATTGAAT
TTGAATCTTATATAAACCAAAAAAATAATATTAAAATAAATTCATTTCGTTTACTAGATG
TAGATAATAATTTAATTTTACCATTAAATACAAATATACGTATATTAATTACATCTACTG
ATGTAATTCATTCATGAGCCATACCATCCTTAGGAAAAAAAATTGATGCAATCCCAGGAC
GATTAAATCAAATTAGATTAAATATTAAACGACCTGGATTAATATTTGGTCAATGTTCAG
AAATTTGTGGAGCAAATCACAGATTTATACCAATTGTAATTGAAAGAATCCCAATAAATT
CATTCCTAAAATGAATTAATAAATTTAATTAATTAATTTTATACTTAAATAATCATTAAG
TGACTGAAAGAAAGTAATGATCTCTTAAATCATATTATAGTATAGTAACGAATACTCTTA
ATGAAAAGAATTAATTTAATTAAAATATTAATATGTCATGTTAAAATTGTTAGAAAATAA
TCTAATATTCTTTTATCCCTCAAATATTCCCAATAGATTGATTAAATCAATATATTTACT
TTATAATTATTTTTTATTTAATTATTTTATTAAATTACTATTCTATCATAAATTTAAAAC
TAAATAAATTTATTAAATTAAATAAAACAAATAAAATTTTATCTTGAAAATGATAATAAA
CTTATTTTCTATTTTTGATCCTATATGTAGTATTATAAATTTATCTTTAAATTGAATTAG
ATCATTAATAATTTTTATATTTTTACCAAGATCTTTTTGATTAATTTCATCACGAATAAA
ATTAATTTGAATAAAAATCTTAATTAATATTCATAATGAATTAAAACCTCTTTTAAAAAA
TTTTATTAATAAAGGAAATACAATAATTTTTTCTTCGTTATTTATATTCATTATTTTTAA
TAATTTTTTAGGATTATTCCCGTATATTTTTACAAGAACTAGACATTTAAGATTAACAGC
TACTTTAGCTCTACCTTTATGATTAAGATTTATATTATATGGATGAATTAATAAAACTAA
TCATATGTTTACTCATTTAGTACCACAAAATACACCCTCAATTTTAATACCTTTTATAGT
ACTAATTGAATCAATTAGAAATATAATTCGAGCTTTAACTTTATCTGTTCGATTAACAGC
TAATATAATTGCAGGTCATTTATTAATAACTTTATTAAGAAGAATAGGAATTTATATAGA
AACATCATATATTTACTTACTAATTATTACTCAATTTCTTTTACTAATTTTAGAATCAGC
AGTAGCAATTATTCAAGCTTATGTTTTTATAATTTTAACAACTTTATATTCTAGAGAAGT
AAATTATGTCAAAAAATAACCACCCCTTTCATTTAGTAGATTATAGACCATGACCTTTAT
TAAGTTCATTAAGAACTATAATTTTATTAATAGGTTCAATTAAATGATTCCATTATAATA
ATTATAATTTAATTTTAGTAGGAATTTTTTTAACCCTATTAATTATATTCCAATGATGAC
GAGATATTGTTCGAGAGAGAACTTATCAAGGTAATCATACAACTTTTGTTACTAATGGAA
TACGATGAGGAATAATTCTTTTTATTATTTCTGAAATTCTTTTTTTTATATCTTTTTTTT
GAGCATTTTTTCATAGATCACTTTCCCCAAATATTGAAATTGGTAGAATTTGACCCCCTA
AAGGAATTAATCCATTTAACCCAATACATGTACCGTTATTAAACACAATCATTCTAATTA
CATCAGGTTTTACTATTACATGATCTCATCATAGTATTATAAATAATAATAAAAAAGAAG
CTTTAAAAAGTTTAATAATCACTGTACTTTTAGGAATTTTATTTACTATTCTTCAAGGGT
ATGAATATAATGAAGCTCCTTTTTCTATTGCAGATTCAATTTATGGATCTACATTTTTTA
TAGCAACAGGGTTTCATGGTCTTCATGTTTTAATTGGAACAACTTTCTTATTTATTAATT
TAGTTCGATTAAGAAAAAATCATTTTTCATTGTTTCATCATTTTGGATTTGAAGCTGCCG
CATGATATTGACATTTTGTTGATGTAGTTTGACTTTTTTTATATATTTCTATTTATTGAT
GAGGAAAATAAAAAAATAATATTTTATTAATATTTATATAATATAAATCAGTATAATTGA
TTTCCAATCAAAAAGTCTAAATTTTAGTATAAATAATTAAATTAAATTTATTAACAATTT
TAATTACCTTTTTATTATCATTTATTATCATAATAATTGCATCTATTTTATCAAAAAAAA
GATTATATGATCGAGAAAAAAATTCACCATTTGAATGTGGGTTTGATCCCTTAGGTATAG
CCCGTATATCATTTTCTATTCGATTTTTTTTAATTGCAGTAATTTTTTTAATTTTTGATG
TAGAAATCACTTTAATACTACCCATTGTAGTAACTTTATCTATTTCAAACATTAAACTTT
GAATTTTAACATCAAGATATTTTATTTTTATTTTAATTATTGGAACTTTATATGAATGAA
AATTTGGGGCATTAAATTGATTATAATTTAATCAGGATAATAGTTAATTATAACATTTGA
ATTGCAATCAAAAATTATTAATTTTATTAATTTATCTTAAAGTCTGAAATAAAATTTATA
TTCAGTTTCGACCTGAAATTATAGTTAATTTATTAACTCTGACTTATTTAATTGAAGCCA
AAAAGAGGCATATTAATGTTAATAATAAAATTGAAAATAAAAATTTTCCAATTAAAGAAA
TATGAAGATTCAAATAAAAGCTTCTAACTTTTTATTTTAACGATTTAATTTCGTTTATAT
TTCTTATATTTATTTATATAGTTTACAAATAAAACATTATATTTTCATTATAAAAATAAG
AAAATTTCTTTATAAATATTAAATAAATTATTTTGTTTAAAGATTTTTTTAATCATCATA
TTATCTTCAATAATATACTTTAAATTTAAGCTATTTAAACAATTCAAAATTAAAAAAAAT
ATTAAAAAAAAAAAAATTAATATTAAATTAATTAAATTATTTAGATAAAAATATAATAAA
TCTAATAAAGAAGAAAATTTGCTCAAATAAATTAAATAACCCTGACCTAAATAAAATTCA
GTTCATTCTTGATCACCATAAATTACAAAAAATTTTCTAATTAATATAAAATTTTTAATT
ATACCGTAAGTAGAAATAACTGGCAAAAATCACATTGTACTAAAAAATATAATAAAATTA
TAAAAATTAACCTTTATTAATTTTAATCTTAAAGAATAAAAATAATATCCTATAAAAATA
CCCCCTATAATTAAATATAAAGGAACTAATTTTAAATATAAAGGTAAACAAATTATTAAA
GGTAAAGGAAATAAAATTCATCTTATTAATCTACCTCTAAATATTACTATAATAATTAAA
CCTAATAATCTCTTATTTAATTCTCTAAAAAAATCATTAAATAAATTTAAAGAAAATATC
TTAAAAGTTCCAATTATAGAAAAATAAATTAAACGAAAAGTATAACTAACAGTTAATAAT
GAAGAAAATAATAAAATAACTACAATTAATAAATTAAAATTTATTATTATTATTATTTCT
AAAATTAAATCCTTAGAATAAAATCCTGATAAAAATGGAAAACCACATAAAGCTAAATTT
GAAAAATTAAAACATACTGAAACTAATGGTATTTGAATACAAATTGATCCTATTATACGA
ATATCTTGCACATCAAATATTCTATGAATTAAAACTCCTGCGCATATAAATAATAATGCC
TTAAAAAAAGCATGTATTAATAAATGAAAAAAAGCTAATTCTCTAAATCCCAAAAATAAA
ATTCTTATTATTATACCTAATTGACTTAAAGTAGATAAAGCAATAATTTTTTTTAAATCA
AATTCAAAGTTTGCTCTTAAACCTGATATAAGTATAGTTAATCTAGAAATTAATAAAAAT
AAAAACTTAATTTTTATATCATGAAATAAACTTTCAAATCGAATCAACAAATAAACCCCT
GCAGTAACTAAAGTAGAAGAATGTACCAAAGAAGATACAGGGGTTGGAGCTGCTATTGCA
GCAGGTAACCAAGAAGAAAAAGGAATCTGAGCTCTTTTAGTAAAAGCAGCAATAATAATT
AACAAACAAATAAAATCTATAATTTTATTATTTATTAAAAAATCAACATAAAAAATATAA
TTTCAAGAACCATAATTTATTAATCAAGCAATTGATATTAATAAAGCAACATCACCAATT
CGATTTGAAAGTACAGTAATTATACCAGCATTATAAGATTTTGAATTTTGAAAATAAATA
ACTAAACAATAAGAAATTAATCCTAACCCATCCCATCCTAATAAAATTCTAATTAAATTA
GGACTAATAATTAATAAAATTATAGAAATAATAAATATTAATATTAATAAAATAAAACGA
TTAAACATTAAATCTCTAGCTATATAATTTTTTCTATAAAATAAAATAAAAGAAGAAATA
AATAAAACTGTTCCTATAAAAAATAAAGATTTTCAATCTAACAAAATTGTTATAACAACT
GAACATGAATTAATCATAATAATATTATATTCAATAAAATAAATTAAATTAAATAAAACA
AAAACAAAACCTATCATAAATATATAAATTCTAAAAATAAATAAAAAAAAAAATAAAATA
ATTCTTAAATTAATAACCTAAAATAATTTTTTTTTTATATTTTTGACACCACAAATCAAT
GTTTTAATTAAACTAtttaagtaTATATATATATATATATATATATATATTAAAAATAAA
AAATATAAATAATTAAATTCATAAAATAAATATTTCTCTATTTAAAATAAATAAATTTAA
AGGAATTCAATGTAATATTAATAAAATAAATTCACGTAAATAACCGTAAGAAAAAGAATA
AACAGAAATATTATAATTACCATGTTGAGTAAAAGAATACAAATATAAAGAATAAGCAGC
TCTAAAAAAAGTTAAAAAAATTAATAAAATCATAACTAATCTTCTTCATCTAATTAAACT
ATTAATTAATATAATTTCTCCCAATAAATTTAAAGAAGGAGGAGCCGCTATATTAGAAGA
ACATAATATAAATCATCATAAAGCTATTCTTGGTATAAAATTAATTAAACCTTTATTAAT
TAATAATCTTCGTCTACCTAAACGTTCATAAATAATATTAACCAAACAAAATAAACCAGA
TGAACATAAACCATGAGAAATTATTAATAAATAAGAACCTCTTACTCCTCAAATTATTAT
AGTTATCAACCCCCCCAATAATATACTTATATGAGCAACTGAAGAATAAGCAATTAAAGA
TTTTAAATCAATTTGGTATAAACAAATTAAACTAATAATAATACCCCCAACTATACTAAT
TCTAACTCAAATAAAATTAAATTTATTACATAAATTAATTATAATATTAAATACTCGTAA
TAAACCGTAACCCCCTAATTTTAATATAATTGCAGCTAAAATTATTGATCCAGAAATTGG
AGCTTCAACATGAGCTTTAGGTAACCACAAATGAACTAAAAATATAGGTATTTTTACTAA
AAAAGATAAAATTATAAATAAATATAAATAATTTAAAGATAAAAGAATGATACCCTCAGA
ATATAAATATAAACATAAAGAAAACTGATTATAATAAACATAAATAATAGAAATTAATAA
AGGAAGAGAAGCAAATAAAGTATAAAATAATAAGTAAAATCTTGCTTGAATTCGATCTAA
TTGAAACCCCCAACCAAAAATTAAAAATAATACGGGAATTATTCTTCTTTCAAAAAATAA
ATAAAATATTAATAAGTCAACTACTCTAAAAGATAGGAACAAAAATAATATTATAAATAA
AATAATTAAAATAAAATAAGATTTAAATAAATTTAATTCATAAACTAAAGATCTAGATAT
AAATATTAATGAAGCAATTCAAAATGTTAACAAAATTAAACCAAAAGATAAAATATCACA
ACCTAAAAATCTCCCCAAATGAAATATTTGAAATTTAATTAGATTTGAAAATATAAAAAT
AAAACTTAAAATAAAAAAAAAAATTTGAAATATTCAAAAATTTAATTTAAATCTTAAAGG
AATTAAAAAAACTAAAAAAAATAAAATTTTTATCATTATTATAATAAATTTAAAACTTGA
AAATAATCATTTCCATTAAATCGAATTATTAAAATTAAAATAGATAATCCTAATACCCCC
TCACATACTCTAAATGTTAAAAAAAATATTCTAAAGTATAATTCTATACCATGTATTCTT
AAATAAACAATTATTGTATAAAATAAAATTAAAATAACAAATTCCAATCTTAATAAAATC
ATTAATAAATGAAAACGCCTTATTGTCAATCTTAATATACCAATTAAAAAAATAAAATTT
AATAAATTTATTATATAAATTAGTTTTAATAATTTAAACAAAAATATTGATTTTGTAAAT
CAAAAATAAGTAAATTCTTTTAAAACTTCAGAAAAAAATTAATTAACTTTTCTTTAATTC
CCAAAATTAATATTTTATATAAACTATTTTCTGGATAACAAAAATTTTAATACTAATTAT
ATTTTTAAATAGAATTAATTTTTTATTTTGTAAAACACCCCTATCTATAGGATTAACTTT
ACTAGCACAAACTTTATTAATCTCATTAAATTCTAATTTAAACGCATTTAATTCATGATT
TTCATATATTTTATTTTTAATTATATTAGGAGGAATATTAATTTTATTCATTTATATTAC
AAGATTAACCTCAAATTTAAAATTTAAATTTAATAAAAAATTAATTTTTATTAATATTAT
TTTATTAATAAGATTAATTTATTTTATTTTCAATAATAATATAAATTGACATCTAGATTT
TTTAAATATAAGTAACCTAGATTTAGAAATAAATTTTACAACAAAACATTATTTAAAAAA
AATATTTTTTACTCCTAATTATAAAATTTTATTAATAATAATTAATTACCTTTTATTAAC
GCTTTTTATTGTAGTAAAGATTATTAATATTAATAAAGGACCTCTACGAAAAATTTAAAA
TATTAATGAACAAAAAAAATAACATAATTATAAATATTTTAAATAATTCATTAATTAATT
TACCAACACCATCTAATATTACATCAATATGAAACTTCGGATCTTTATTAGGATTATGTT
TAATTATTCAATTAATTACAGGAATTTTCCTATCAATACATTATTCAGCTAATATCGAAT
TAGCATTTTCTAGTGTTATTCATATTTGTCGTGATGTAAATAATGGATGAATCATACGAT
TAATACATGCAAATGGAGCATCATTTTTTTTTATTTGTATTTATCTTCATATTGGACGAG
GAATTTATTTTGGATCTTACCATTTTTTAAACACATGAATTACAGGTACACTAATCTTAT
TTATAGTAATAGCAGCTGCTTTTATAGGATATGTTTTACCATGGGGACAAATATCATTTT
GAGGAGCAACAGTAATTACAAATTTACTTTCAGCTATTCCATATATCGGTCAAGATTTAG
TTCAATGACTATGGGGGGGATTTTCTGTTAATAATCCCACATTAACTCGATTTTTTTCAT
TTCATTTTATTATCCCATTTATTATTTTAGGATTAGTAATAATCCATTTATTAATATTAC
ATTCTACAGGGTCTAGAAATCCTTTAGGAACAAACAGAAATTTAGATAAAATCCCATTTC
ACCCTTATTTTACCTTTAAAGATATTATCGGATTTATTATTATATTATTTATTTTAATAA
GATTAATTTTATATAACCCATTTTATCTAGGAGATCCTGATAATTTTATCAAAGCTAACC
CTATAGTTACCCCTTTACATATTAAACCAGAATGATATTTTTTATTTGCATATGCTATTT
TACGATCAATCCCAAATAAATTAGGGGGGGTAATTGCACTTTTCATATCAATTATAATAT
TAATAATTTTACCTTTTTATCACTTAAAAAATTTTAAAAGAATATCATTTTATCCAATTA
ATCAAATACTATTTTGAAGATTTATCTCAATCGTAATTATATTAACATGAATTGGAGCTA
ATCCAGTAGAAGATCCTTTTATTATTATTGGACAAATTATTACATTTTTATATTTTTTAT
ACTTTATTATTAATCCAATTTTTAGAAAAATTTGAGATTTAATTTTAAAATAACAATAAT
AATAATTTATATATATATATATATATATAATTATATAATCAATGAACTTGAAATAAGTAT
ATGTTTTGAAAACATATAAAAAAAGTTTAATCTTTTATTGATTTACTTAATATTTAAACT
AATAAATTAAAAATAAAAAATTTTAATATTAAAATAAAAAATAAAAAATTCAATGAAACA
GGTAAAAATCTTTTTCAAGCTATTATTATTAATTTATCATAACGTAAACGAGGTAAAGTG
CCCCGAATTAAAATAAATAAAAAAGAAAAAAATACTAATCCAATATAAAAAAATAAATTA
AATAAATTTCCACCAACAAATATTAATATACATAATATTCTTATAAATAAAATTCTCGAA
TATTCTGCCATAAAAATTAAAGCAAATCCCCCTCTTCCATATTCAACATTAAATCCAGAA
ACTAATTCTGATTCTCCTTCAGAAAAATCAAAAGGAGTACGATTAGTTTCAGCTAAACAA
ATAATAAACCAAACAACAACTAAAGGAAATATAATAAAAATAAATCAAAAATTTAATTGA
AATTTATAAAAATCTAAAAATCTAAATCTTTCAATCAAAAAAATAAAAAATAATATAATA
ATTAATATTCTAACTTCATAAGAAATTGTTTGAGCTACAGAACGTAAACCACCTAATATA
GAATATTTAGAATTAGAAGATCAACCAGAAATTATAATAGAATAAACTCTAATTCTAGTA
CAACATAAAAAAAATAAAATCCTTAAATTAAAAGAATTTATATTAGTAAAATACGGTATA
ACTATTCATAAAATTAAAGATAAAAATAAACTAAAAATAGGAGAAATATAATAAGGATAA
TAATTTGATACTAAAGGAAACATTTGTTCTTTAGAAAATAATTTAATAGCATCACAAAAA
GGCTGTAAAATCCCTATAAATATAACTTTATTAGGTCCCTTACGAATTTGAATATAACCT
AAAATCTTACGTTCAAATAAAGTTAAAAACGCAACTCCAATTAAAATTATAATTAATAAA
ATAAAAAATCTTAAAATTCTCAAAAATAACTCATTTAAATTAATTACTATATGTATAAAT
TAATTATACTTAAATAAATTCTAAATTTATTACAATAATCTGCCAAAATAGTCAAAAATT
TTAATTTTAATCAATTATATAAATTACAAATTTAAATTTAATTCCTTTCGTACTAAAAAC
TTAATAAAAATTTAAGGATAGAATCCAACCTGGCTTACACCGGTTTGAACTCAGATCATG
TAAAATTTTAAAGGTCGAACAGACCTAAATTTTAAGCTTCTTCACCTAAATTAAATTTTA
ATCCAACATCGAGGTCGCAATCTTTTAAATCGATAAGAACTCTAAAAAAAATTACGCTGT
TATCCCTAAGGTAATTTAATCTATTAATCCAAAAATTCAGGATCAAAAATTCATAAATAA
ATGTAAAATTTATAAAAAAGTTTATTAAATTTTCCTATCACCCCAACAAAATAATTTATC
AAATTTAAAATAAAATTTAAATTATCAAATTTAATAAATTATAAAACTCTATAGGGTCTT
CTCGTCCTTTAAATAAATTTAAGCTTTTTAACTTAAAAATTAAATTCAATTAAATTTAAA
TTAAGACAGTTTATATCTTGTCAAATCTTTCATTCCAGCCTTCAATTAAAAGACTAATTA
TTATGCTACCTTTGCACAGTCAAAATACTGCGGCTATTTAAACTTTAAATTCATTGAGCA
GATCAGATTTTAAATTATATTCAAAAAACGATGTTTTTGTTAAACAAGCAAATATAAATT
TTTGCCGAATTCCTTAAATTAACCTAACAAATAATTTTTATTTATAAATAAATAAATTTA
CTAATTTTATCATCTTTAATTAAATAAATTTATTTAATTAAAAATTTTAATAAAAAATTA
AATTAAAATTAAATTTTATAAAATCAATAATAAATTAAAACATTTTTATATAAAATCTAT
TTTTAAGACTACAATATATTAATACATAATTTAAAAATAAATATTATAATAATTTATTTT
AAAGCTTATCCCCTAAAATATAAATATTAAAATAAAATAATAATAAAAAATTATTAATTC
AAAAATTAATATATAAATTAAATTTATTTATTAAAAAATTAAATAACTTTAAAAACGAAT
AACATTTCATTACTAAATATTAATTTAAAATATTAATGATACAATAAAAATTTCATAAAT
ATTTAGATCTTTTAAATTAGAAAAATTCAATTTAATTGAAATAATTTTAATAAACCCTGA
TACACAAGGTACATAAATTAAATATTACTTTTAATTAAATAAATTTCATAATATTTCAAA
ATTCTTTTACAATAATATTAAACTATAATTCTAAAAATTTTTTCTATAAAATATACTCAA
ACAATAAAAAATAATTATAATTAAATTATAAAATATAAAATAAACAAAAAAAATAAATAA
TCTTATTATTAAATCAAATTATATTGAATTACACAATAATCTTTTTATTGTAAATAAAAT
ACTTTAATTTAAGATTTAATTTGACTTACTAAGTACATTTTCCAATACACTTACTTTGTT
ACGACTTATCTCATTTTAAAATGAGAGTGACGGGCAATATGTACACATTTAATTCTTAAT
TCAAATTAATATACTCATAATTTAATTTTACTATTAAGTCCACTTTCATTATAATTTTTC
AACTATAAATTCATATAAATAAATTTCATTGTAATTCATTCTAACTTTAATATAACTGCA
CTATGATCTGAAATAAATTATTTTTATAATTTTTAAAAATTTATAATTCTTTAAAAATAT
TTTGTTAACGACAATAAACAAATTTATAATTAAAGTAAGGTACCTTGAGGATTATCAATT
AAAAAACAAATTCCCCTAATTAGATTTAAATACCGCCAATTTTTTTAAGTTTAAAGAACA
TAACTATTAATCCTTAAATTATAAAATTTAATTCTAAAATAATAGGGTATCTAATCCTAG
TTTATTAATTAGATTTCATAAATTAAATAATATTTCAAATTTAATAATAAATTTTAATAA
ATAATTTCACCTAATTATAAAAAATATAAAATTAATTTATATAATAAATTTATAAATTAA
TAATATTTAATTACATAAATTGTTTAACCGCAGCTGCTGGCACAATTTTTGCCTATATTA
AAATAATTAATAATTCTAAAATTATTTAATTATTAAAATTAAATGCTGCAAATATAAATA
ATAAATAATTTTTTTAAAATTAATCAAATACTCACAAAAATTTACATGCAAAATAATTAT
TAAATAAATAATCAAGCTAAAATCAAACTTTTAAAATTAATTTTAAAAAAATTATTTATT
ATTACTTTAATTTAAATAAAAAAGATAAGCTAATTAAGCTAATGGGTTCATACCCCATCT
ATAAAAATTTTAATTTTTTTCTTTTTATTTTAATTAGAGTTAAACTAATTCTTAAGATAT
CAAAAATCTTTATGCATCATACATTATAAAATAAACTTTAAATAAATATATATATATATA
ATTTTTTCTATAACAACAAAAATACTCATAATTTATAAAAATAAAGTAAAGTTTATAAAA
ACAGAGCACAAAATTAAATTTAATTTTTAGTCAAAGAATATAAAACTTTAGTAAACTTTCATAAGTAATTTAGATGTAAAAATTTAAATTAACACAATGAAAATT
AAATGGAAATTCCTTTTTCTTATTAGTTAAATAAATTTAAACAGATTTCATAATTATTTA
AGGAATTATATACAATTTATTTAATGTATAGTATAANTTATATACAATTTATTTAATGTA
TAGTATAAGAATAATTCGATAAAATCGAATTTTGACCCGATAAAATGGCTGAATATAGGC
AATAAACTGTAAATTTATAAATGAAAATTAATATATTTTCTTTTATCAAAAATTTTAATA
AATATTTAATTTATAATTTTAAATTTGCAATTTAATGTTATTATATTTAACTATAAAATT
AA
