# Supplementary material for: Complete mitochondrial genome sequence of Labriocimbex sinicus, a new genus and new species of Cimbicidae (Hymenoptera) from China
Source: PeerJ. 2019 Oct 7;7:e7853. doi: 10.7717/peerj.7853 (PMC6786251; doi:10.7717/peerj.7853)
Supplement: Supplemental Information 5 [file peerj-07-7853-s005.txt]

GenBank accesion number	Specimen_voucher	Collected information
MN076590	CSCSHymM00003	China: Hunan Province, Wugang County, Mt. Yun, Shengli Temple, alt. 1,145 m, 26°38.859' N, 110°37.026' E, April 25, 2011, Zejian Li, Liwei Qi leg.
MN076591	CSCSHymM02146	China: Zhejiang Province, Lin'an City, Mt. Tianmu, alt. 1,506, 30.349 °N, 119.424 °E, April 16, 2017, Zejian Li, Mengmeng Liu leg.
MN076592	CSCSHymM02107	China: Hubei Province, Mt. Shengnongjia, E.110º08.872', N.31º28.439', 2150 m, 2011.VII.15, Jigang Jiang.
MN076593	CSCSHymM02110	China: Hunan Province, Liuyang City,alt.900m，E.114º05´，N.28º25´，2011.IV.14，Yuchen Yan.
MN076594	CSCSHymM02114	China: zhejiang Province, Lin'an City,alt.1000m，E.118º53.14′，N.30º06.37′,2011.V.19，Meicai Wei.
MN076595	CSCSHymM02119	China: Hunan Province, Wugang County, Mt. Yun, Shengli Temple, alt. 1,145 m, 26°38.859' N, 110°37.026' E, April 19, 2011, Zejian Li, Liwei Qi leg.
MN076596	CSCSHymM02120	China: Hunan Province, Wugang County, Mt. Yun, Shengli Temple, alt. 1,145 m, 26°38.859' N, 110°37.026' E, April 19, 2011, Meicai Wei leg.
MN076597	CSCSHymM02100	China: Hunan Province, Wugang County, Mt. Yun, Shengli Temple, alt. 1,145 m, 26°38.859' N, 110°37.026' E, April 19, 2011, Meicai Wei leg.
MN076598	CSCSHymM02112	China: Guangxi Province, Wuming County, Mt.Daming, alt. 1,166 m,E.108º25.76′，N.23º29.94′, April 15, 2016, Yanxia Liu leg.
MN076599	CSCSHymM02108	China: Guangxi Province, Wuming County, Mt.Daming, alt. 1,166 m,E.108º25.76′，N.23º29.94′, April 5, 2016, Yanxia Liu leg.
MN076600	CSCSHymM02102	China: Zhejiang Province, Lin'an City, Mt. Tianmu, alt. 1,506, 30.349 °N, 119.424 °E, April 16, 2017, Zejian Li, Mengmeng Liu leg.
MN076601	CSCSHymM02103	China: Hunan Province, Wugang County, Mt. Yun, alt. 1,129 m, 26°39.003' N, 110°37.027' E, May 29, 2016, Zejian Li leg.
MN076602	CSCSHymM02109	China: zhejiang Province, Lin'an City,alt.1000m，E.118º53.14′，N.30º06.37′,2011.IV.14，Ting Li.
MN076603	CSCSHymM02115	China: Hunan Province, Wugang County, Mt. Yun, Shengli Temple, alt. 1,145 m, 26°38.859' N, 110°37.026' E, April 18-22, 2011, Zejian Li, Liwei Qi leg.
MN076604	CSCSHymM02117	China: zhejiang Province, Lin'an City,alt.1000m，E.118º53.14′，N.30º06.37′,2011.V.19，Meicai Wei.
MN076605	CSCSHymM00393	China: Tibet, nyingchi,Motuo 40KM,E.95º34′1″，N.29º42′5″，2750m，2013.VII.13,Meicai Wei.
MH136623	CSCSHymM00009
	CSCS13010_Lab001	China: Hunan Province, Wugang County, Mt. Yun, Yunfengge alt. 1,380 m, 26°38.630' N, 110°37.299' E, April 13, 2013, Zejian Li leg.
	CSCS13010_Lab002–033	China: Hunan Province, Wugang County, Mt. Yun, Yunfengge alt. 1,380 m, 26°38.630' N, 110°37.299' E, April 13, 2013, Zejian Li leg.
	CSCS13015_Lab034–061	China: Hunan Province, Wugang County, Mt. Yun, Yunfengge alt. 1,380 m, 26°38.630' N, 110°37.299' E, April 15, 2013, Zejian Li leg.
	CSCS13014_Lab062–123	China: Hunan Province, Wugang County, Mt. Yun, Yunfengge alt. 1,380 m, 26°38.630' N, 110°37.299' E, April 13, 2013, Liwei Qi, Biao Chu leg.
	CSCS11009_Lab124–210	China: Hunan Province, Wugang County, Mt. Yun, Shengli Temple, alt. 1,145 m, 26°38.859' N, 110°37.026' E, April 18-22, 2011, Zejian Li, Liwei Qi leg.
	CSCS05001_Lab211–249	China: Hunan Province, Wugang County, Mt. Yun, alt. 800-1,100 m, April 24-26, 2005, Meicai Wei, Shaobing Zhang, Wei Xiao leg.
	CSCS1999001_Lab250	China: Hunan Province, Wugang County, Mt. Yun, alt. 1,300 m, April 3, 1999, Wei Xiao leg.
	LSAF18029_Lab251–258	China: Zhejiang Province, Lin'an City, Mt. Tianmu, alt. 1,506, 30.349 °N, 119.424 °E, April 19, 2018, Zejian Li, Mengmeng Liu leg.
	LSAF17053_Lab259	China: Zhejiang Province, Lin'an City, Mt. Tianmu, alt. 1,506, 30.349 °N, 119.424 °E, April 16, 2018, Zejian Li, Mengmeng Liu leg.
	LSAF17054_Lab259–285	China: Zhejiang Province, Lin'an City, Mt. Tianmu, alt. 1,506, 30.349 °N, 119.424 °E, April 16, 2017, Zejian Li, Mengmeng Liu leg.
	CSCS18006_Lab286–291	China: Hunan Province, Wugang County, Mt. Yun, alt. 1,124 m, 26°38.059' N, 110°37.017' E, April 03, 2018, Meicai Wei, Gengyun Niu, Hannan Wang leg.
	CSCS18007_Lab292–299	China: Hunan Province, Wugang County, Mt. Yun, alt. 1,129 m, 26°39.003' N, 110°37.027' E, April 04, 2018, Meicai Wei, Hannan Wang leg.
	CSCS09019_Lab300	China, Gansu Province, Mt. Xiaolong, Maiji forest farm, Sun hill; alt. 1,620, 34°25′11.0 ″ N, 105°46′30.1″ E, April 17, 2009, Wu XingYu leg.
